# Supplementary material for: Four 3D coordination polymers based on layers with single syn–anti carboxylate bridges: synthesis, structures, and magnetic properties
Source: RSC Adv. 2018 Apr 16;8(25):14101–8. doi: 10.1039/c8ra01900b (PMC9079894; doi:10.1039/c8ra01900b)
Supplement: RA-008-C8RA01900B-s002 [file RA-008-C8RA01900B-s002.cif]

# Electronic Supplementary Material (ESI) for RSC Advances.
# This journal is © The Royal Society of Chemistry 2018

####################################################################### 
# 
# This file contains crystal structure data downloaded from the 
# Cambridge Structural Database (CSD) hosted by the Cambridge 
# Crystallographic Data Centre (CCDC).
# 
# Full information about CCDC data access policies and citation 
# guidelines are available at http://www.ccdc.cam.ac.uk/access/V1 
# 
# Audit and citation data items may have been added by the CCDC. 
# Please retain this information to preserve the provenance of 
# this file and to allow appropriate attribution of the data. 
# 
#######################################################################

data_2
_database_code_depnum_ccdc_archive 'CCDC 1811142'
_audit_update_record             
;
2018-02-10 deposited with the CCDC.
2018-04-09 downloaded from the CCDC.
;

_audit_creation_method           SHELXL-2014/7
_shelx_SHELXL_version_number     2014/7
_chemical_name_systematic        ?
_chemical_name_common            ?
_chemical_melting_point          ?
_chemical_formula_moiety         ?
_chemical_formula_sum            'C28 H32 Co3 N2 O22'
_chemical_formula_weight         925.34

loop_
_atom_type_symbol
_atom_type_description
_atom_type_scat_dispersion_real
_atom_type_scat_dispersion_imag
_atom_type_scat_source
C C 0.0033 0.0016 'International Tables Vol C Tables 4.2.6.8 and 6.1.1.4'
H H 0.0000 0.0000 'International Tables Vol C Tables 4.2.6.8 and 6.1.1.4'
N N 0.0061 0.0033 'International Tables Vol C Tables 4.2.6.8 and 6.1.1.4'
O O 0.0106 0.0060 'International Tables Vol C Tables 4.2.6.8 and 6.1.1.4'
Co Co 0.3494 0.9721 'International Tables Vol C Tables 4.2.6.8 and 6.1.1.4'

_space_group_crystal_system      monoclinic
_space_group_IT_number           14
_space_group_name_H-M_alt        'P 21/c'
_space_group_name_Hall           '-P 2ybc'

_shelx_space_group_comment       
;
The symmetry employed for this shelxl refinement is uniquely defined
by the following loop, which should always be used as a source of
symmetry information in preference to the above space-group names.
They are only intended as comments.
;

loop_
_space_group_symop_operation_xyz
'x, y, z'
'-x, y+1/2, -z+1/2'
'-x, -y, -z'
'x, -y-1/2, z-1/2'

_cell_length_a                   17.0967(15)
_cell_length_b                   13.6362(13)
_cell_length_c                   7.1320(7)
_cell_angle_alpha                90
_cell_angle_beta                 97.993(4)
_cell_angle_gamma                90
_cell_volume                     1646.6(3)
_cell_formula_units_Z            2
_cell_measurement_temperature    298(2)
_cell_measurement_reflns_used    9518
_cell_measurement_theta_min      2.83
_cell_measurement_theta_max      27.37

_exptl_crystal_description       block
_exptl_crystal_colour            red
_exptl_crystal_density_meas      ?
_exptl_crystal_density_method    'not measured'
_exptl_crystal_density_diffrn    1.866
_exptl_crystal_F_000             942
_exptl_transmission_factor_min   ?
_exptl_transmission_factor_max   ?
_exptl_crystal_size_max          0.100
_exptl_crystal_size_mid          0.100
_exptl_crystal_size_min          0.080
_exptl_absorpt_coefficient_mu    1.594
_shelx_estimated_absorpt_T_min   0.857
_shelx_estimated_absorpt_T_max   0.883
_exptl_absorpt_correction_type   none
_exptl_absorpt_correction_T_min  ?
_exptl_absorpt_correction_T_max  ?
_exptl_absorpt_process_details   ?
_exptl_absorpt_special_details   ?
_diffrn_ambient_temperature      298(2)
_diffrn_radiation_wavelength     0.71073
_diffrn_radiation_type           MoK\a
_diffrn_source                   'fine-focus sealed tube'
_diffrn_measurement_device_type  'CCD area detector'
_diffrn_measurement_method       'phi and omega scans'
_diffrn_detector_area_resol_mean ?
_diffrn_reflns_number            25991
_diffrn_reflns_av_unetI/netI     0.0269
_diffrn_reflns_av_R_equivalents  0.0546
_diffrn_reflns_limit_h_min       -20
_diffrn_reflns_limit_h_max       20
_diffrn_reflns_limit_k_min       -16
_diffrn_reflns_limit_k_max       16
_diffrn_reflns_limit_l_min       -8
_diffrn_reflns_limit_l_max       8
_diffrn_reflns_theta_min         2.832
_diffrn_reflns_theta_max         25.006
_diffrn_reflns_theta_full        25.006
_diffrn_measured_fraction_theta_max 0.999
_diffrn_measured_fraction_theta_full 0.999
_diffrn_reflns_Laue_measured_fraction_max 0.999
_diffrn_reflns_Laue_measured_fraction_full 0.999
_diffrn_reflns_point_group_measured_fraction_max 0.999
_diffrn_reflns_point_group_measured_fraction_full 0.999
_reflns_number_total             2916
_reflns_number_gt                2446
_reflns_threshold_expression     'I > 2\s(I)'
_reflns_Friedel_coverage         0.000
_reflns_Friedel_fraction_max     .
_reflns_Friedel_fraction_full    .

_reflns_special_details          
;
 Reflections were merged by SHELXL according to the crystal
 class for the calculation of statistics and refinement.
 
 _reflns_Friedel_fraction is defined as the number of unique
 Friedel pairs measured divided by the number that would be
 possible theoretically, ignoring centric projections and
 systematic absences.
;

_computing_data_collection       'Bruker SMART'
_computing_cell_refinement       'Bruker SMART'
_computing_data_reduction        'Bruker SAINT'
_computing_structure_solution    'Bruker SHELXTL'
_computing_structure_refinement  'SHELXL-2014/7 (Sheldrick, 2014)'
_computing_molecular_graphics    'Bruker SHELXTL'
_computing_publication_material  'Bruker SHELXTL'
_refine_special_details          ?
_refine_ls_structure_factor_coef Fsqd
_refine_ls_matrix_type           full
_refine_ls_weighting_scheme      calc
_refine_ls_weighting_details     
'w=1/[\s^2^(Fo^2^)+(0.0469P)^2^+2.3967P] where P=(Fo^2^+2Fc^2^)/3'
_atom_sites_solution_primary     ?
_atom_sites_solution_secondary   ?
_atom_sites_solution_hydrogens   mixed
_refine_ls_hydrogen_treatment    mixed
_refine_ls_extinction_method     none
_refine_ls_extinction_coef       .
_refine_ls_number_reflns         2916
_refine_ls_number_parameters     280
_refine_ls_number_restraints     9
_refine_ls_R_factor_all          0.0495
_refine_ls_R_factor_gt           0.0370
_refine_ls_wR_factor_ref         0.0978
_refine_ls_wR_factor_gt          0.0915
_refine_ls_goodness_of_fit_ref   1.112
_refine_ls_restrained_S_all      1.112
_refine_ls_shift/su_max          0.000
_refine_ls_shift/su_mean         0.000

loop_
_atom_site_label
_atom_site_type_symbol
_atom_site_fract_x
_atom_site_fract_y
_atom_site_fract_z
_atom_site_U_iso_or_equiv
_atom_site_adp_type
_atom_site_occupancy
_atom_site_site_symmetry_order
_atom_site_calc_flag
_atom_site_refinement_flags_posn
_atom_site_refinement_flags_adp
_atom_site_refinement_flags_occupancy
_atom_site_disorder_assembly
_atom_site_disorder_group
Co1 Co 0.29074(3) 0.41072(3) 0.84555(7) 0.01946(15) Uani 1 1 d . . . . .
Co2 Co 0.0000 0.5000 0.5000 0.02598(19) Uani 1 2 d S . P . .
O1 O 0.20882(15) 0.45692(18) 0.6056(4) 0.0286(6) Uani 1 1 d . . . . .
O2 O 0.11274(13) 0.55247(18) 0.4630(4) 0.0296(6) Uani 1 1 d . . . . .
O3 O 0.18713(15) 0.91287(18) 0.5041(4) 0.0371(7) Uani 1 1 d . . . . .
O4 O 0.30762(13) 0.95035(17) 0.4424(3) 0.0236(5) Uani 1 1 d . . . . .
O5 O 0.71499(13) 0.72313(18) 0.2976(4) 0.0272(6) Uani 1 1 d . . . . .
O6 O 0.64064(14) 0.83477(17) 0.4187(4) 0.0275(6) Uani 1 1 d . . . . .
O7 O 0.18764(17) 0.3956(2) 0.9767(4) 0.0326(7) Uani 1 1 d . . . . .
H7B H 0.184(3) 0.445(4) 0.998(7) 0.049 Uiso 1 1 d . U . . .
H7A H 0.186(3) 0.365(4) 1.074(7) 0.049 Uiso 1 1 d . U . . .
O8 O -0.04068(19) 0.5675(3) 0.2547(5) 0.0715(12) Uani 1 1 d D . . . .
H8C H -0.012(3) 0.592(5) 0.180(7) 0.107 Uiso 1 1 d D U . . .
H8A H -0.0885(13) 0.576(5) 0.209(8) 0.107 Uiso 1 1 d D U . . .
O9 O 0.00856(19) 0.3624(2) 0.3548(5) 0.0531(9) Uani 1 1 d D . . . .
H9A H 0.0594(13) 0.351(4) 0.358(8) 0.080 Uiso 1 1 d D U . . .
H9B H -0.010(3) 0.307(2) 0.387(8) 0.080 Uiso 1 1 d D U . . .
O10 O 1.1577(2) 0.3207(3) 0.3348(5) 0.0515(9) Uani 1 1 d . . . . .
H10B H 1.178(3) 0.361(4) 0.434(8) 0.077 Uiso 1 1 d . U . . .
H10C H 1.184(3) 0.268(5) 0.329(8) 0.077 Uiso 1 1 d . U . . .
O11 O 1.04433(18) 0.8282(2) 0.5360(5) 0.0496(8) Uani 1 1 d D . . . .
H11A H 1.085(2) 0.861(4) 0.565(7) 0.074 Uiso 1 1 d D U . . .
H11B H 1.022(3) 0.839(4) 0.424(4) 0.074 Uiso 1 1 d D U . . .
N1 N 0.59934(15) 0.59213(19) 0.2593(4) 0.0171(6) Uani 1 1 d . . . . .
C1 C 0.18349(19) 0.5344(2) 0.5210(5) 0.0204(7) Uani 1 1 d . . . . .
C2 C 0.24267(19) 0.6122(2) 0.4866(5) 0.0182(7) Uani 1 1 d . . . . .
C3 C 0.22116(18) 0.7103(2) 0.4906(5) 0.0186(7) Uani 1 1 d . . . . .
H3A H 0.1704 0.7273 0.5114 0.022 Uiso 1 1 calc R U . . .
C4 C 0.27537(19) 0.7833(2) 0.4637(5) 0.0169(7) Uani 1 1 d . . . . .
C5 C 0.34943(18) 0.7567(2) 0.4249(4) 0.0167(7) Uani 1 1 d . . . . .
H5A H 0.3855 0.8055 0.4058 0.020 Uiso 1 1 calc R U . . .
C6 C 0.37157(18) 0.6592(2) 0.4134(4) 0.0164(7) Uani 1 1 d . . . . .
C7 C 0.31725(18) 0.5870(2) 0.4473(5) 0.0179(7) Uani 1 1 d . . . . .
H7C H 0.3313 0.5212 0.4436 0.022 Uiso 1 1 calc R U . . .
C8 C 0.25453(19) 0.8900(2) 0.4710(5) 0.0201(7) Uani 1 1 d . . . . .
C9 C 0.45043(18) 0.6343(2) 0.3622(4) 0.0166(7) Uani 1 1 d . . . . .
C10 C 0.46585(19) 0.5450(2) 0.2789(5) 0.0192(7) Uani 1 1 d . . . . .
H10A H 0.4263 0.4980 0.2545 0.023 Uiso 1 1 calc R U . . .
C11 C 0.54056(19) 0.5271(2) 0.2329(5) 0.0194(7) Uani 1 1 d . . . . .
H11C H 0.5503 0.4665 0.1808 0.023 Uiso 1 1 calc R U . . .
C12 C 0.58428(18) 0.6794(2) 0.3346(4) 0.0168(7) Uani 1 1 d . . . . .
C13 C 0.51259(18) 0.7018(2) 0.3904(4) 0.0181(7) Uani 1 1 d . . . . .
H13A H 0.5054 0.7619 0.4471 0.022 Uiso 1 1 calc R U . . .
C14 C 0.65199(19) 0.7528(2) 0.3526(5) 0.0197(7) Uani 1 1 d . . . . .

loop_
_atom_site_aniso_label
_atom_site_aniso_U_11
_atom_site_aniso_U_22
_atom_site_aniso_U_33
_atom_site_aniso_U_23
_atom_site_aniso_U_13
_atom_site_aniso_U_12
Co1 0.0147(2) 0.0133(2) 0.0315(3) 0.00000(19) 0.00734(19) 0.00051(17)
Co2 0.0148(3) 0.0278(4) 0.0357(4) 0.0057(3) 0.0049(3) -0.0026(3)
O1 0.0255(13) 0.0206(13) 0.0376(14) 0.0079(11) -0.0032(11) -0.0044(11)
O2 0.0125(12) 0.0268(14) 0.0496(16) 0.0090(12) 0.0041(11) -0.0034(10)
O3 0.0249(14) 0.0206(13) 0.070(2) 0.0028(13) 0.0227(14) 0.0011(11)
O4 0.0186(12) 0.0145(11) 0.0386(14) 0.0029(10) 0.0074(11) -0.0024(10)
O5 0.0150(12) 0.0238(13) 0.0444(15) -0.0077(11) 0.0100(11) -0.0041(10)
O6 0.0228(13) 0.0189(13) 0.0400(15) -0.0105(11) 0.0020(11) -0.0018(10)
O7 0.0270(14) 0.0316(16) 0.0417(17) 0.0034(14) 0.0136(13) -0.0027(13)
O8 0.0257(17) 0.116(3) 0.070(2) 0.057(2) -0.0034(16) -0.008(2)
O9 0.0410(18) 0.0445(19) 0.078(2) -0.0074(18) 0.0211(18) -0.0032(15)
O10 0.050(2) 0.0418(19) 0.060(2) -0.0144(17) -0.0012(17) 0.0142(16)
O11 0.0363(18) 0.0455(19) 0.069(2) -0.0044(17) 0.0151(16) -0.0050(15)
N1 0.0133(13) 0.0162(14) 0.0223(14) 0.0031(11) 0.0046(11) 0.0016(11)
C1 0.0173(17) 0.0170(17) 0.0278(18) 0.0005(14) 0.0059(14) -0.0029(14)
C2 0.0136(16) 0.0181(16) 0.0232(17) 0.0037(13) 0.0033(13) -0.0036(13)
C3 0.0103(15) 0.0195(17) 0.0266(18) 0.0031(14) 0.0047(13) 0.0018(13)
C4 0.0156(16) 0.0156(16) 0.0196(16) 0.0025(13) 0.0022(13) -0.0006(13)
C5 0.0141(16) 0.0164(16) 0.0203(17) 0.0020(13) 0.0048(13) -0.0049(13)
C6 0.0111(15) 0.0217(17) 0.0166(16) 0.0003(13) 0.0025(13) -0.0009(13)
C7 0.0150(16) 0.0130(15) 0.0258(18) 0.0033(13) 0.0029(14) 0.0011(13)
C8 0.0183(17) 0.0176(17) 0.0249(18) 0.0020(14) 0.0050(14) 0.0013(14)
C9 0.0136(16) 0.0200(16) 0.0167(16) 0.0023(13) 0.0040(13) 0.0008(13)
C10 0.0162(16) 0.0160(16) 0.0267(18) 0.0012(14) 0.0071(14) -0.0040(13)
C11 0.0191(17) 0.0151(16) 0.0247(18) -0.0019(14) 0.0054(14) -0.0003(13)
C12 0.0147(16) 0.0169(16) 0.0190(16) 0.0016(13) 0.0031(13) -0.0007(13)
C13 0.0157(16) 0.0176(16) 0.0211(17) -0.0012(13) 0.0031(13) -0.0001(13)
C14 0.0157(17) 0.0186(17) 0.0246(18) -0.0010(14) 0.0018(14) -0.0009(13)

_geom_special_details            
;
 All esds (except the esd in the dihedral angle between two l.s. planes)
 are estimated using the full covariance matrix.  The cell esds are taken
 into account individually in the estimation of esds in distances, angles
 and torsion angles; correlations between esds in cell parameters are only
 used when they are defined by crystal symmetry.  An approximate (isotropic)
 treatment of cell esds is used for estimating esds involving l.s. planes.
;

loop_
_geom_bond_atom_site_label_1
_geom_bond_atom_site_label_2
_geom_bond_distance
_geom_bond_site_symmetry_2
_geom_bond_publ_flag
Co1 O4 2.023(2) 4_576 ?
Co1 O5 2.087(2) 3_666 ?
Co1 O7 2.117(3) . ?
Co1 N1 2.117(3) 3_666 ?
Co1 O1 2.149(2) . ?
Co1 O6 2.174(2) 2_646 ?
Co2 O8 2.013(3) . ?
Co2 O8 2.013(3) 3_566 ?
Co2 O2 2.107(2) 3_566 ?
Co2 O2 2.107(2) . ?
Co2 O9 2.158(3) 3_566 ?
Co2 O9 2.158(3) . ?
O1 C1 1.263(4) . ?
O2 C1 1.247(4) . ?
O3 C8 1.248(4) . ?
O4 C8 1.263(4) . ?
O4 Co1 2.023(2) 4_575 ?
O5 C14 1.263(4) . ?
O5 Co1 2.087(2) 3_666 ?
O6 C14 1.239(4) . ?
O6 Co1 2.174(2) 2_656 ?
O7 H7B 0.70(5) . ?
O7 H7A 0.82(5) . ?
O8 H8C 0.85(2) . ?
O8 H8A 0.85(2) . ?
O9 H9A 0.880(19) . ?
O9 H9B 0.869(19) . ?
O10 H10B 0.92(6) . ?
O10 H10C 0.85(6) . ?
O11 H11A 0.833(19) . ?
O11 H11B 0.845(19) . ?
N1 C11 1.334(4) . ?
N1 C12 1.346(4) . ?
N1 Co1 2.117(3) 3_666 ?
C1 C2 1.509(4) . ?
C2 C7 1.386(5) . ?
C2 C3 1.389(5) . ?
C3 C4 1.391(4) . ?
C3 H3A 0.9300 . ?
C4 C5 1.382(4) . ?
C4 C8 1.500(4) . ?
C5 C6 1.388(4) . ?
C5 H5A 0.9300 . ?
C6 C7 1.397(4) . ?
C6 C9 1.484(4) . ?
C7 H7C 0.9300 . ?
C9 C10 1.397(5) . ?
C9 C13 1.399(5) . ?
C10 C11 1.384(4) . ?
C10 H10A 0.9300 . ?
C11 H11C 0.9300 . ?
C12 C13 1.374(4) . ?
C12 C14 1.522(4) . ?
C13 H13A 0.9300 . ?

loop_
_geom_angle_atom_site_label_1
_geom_angle_atom_site_label_2
_geom_angle_atom_site_label_3
_geom_angle
_geom_angle_site_symmetry_1
_geom_angle_site_symmetry_3
_geom_angle_publ_flag
O4 Co1 O5 168.70(10) 4_576 3_666 ?
O4 Co1 O7 91.62(10) 4_576 . ?
O5 Co1 O7 98.37(10) 3_666 . ?
O4 Co1 N1 92.65(10) 4_576 3_666 ?
O5 Co1 N1 78.16(10) 3_666 3_666 ?
O7 Co1 N1 171.32(11) . 3_666 ?
O4 Co1 O1 92.49(10) 4_576 . ?
O5 Co1 O1 83.45(10) 3_666 . ?
O7 Co1 O1 83.67(11) . . ?
N1 Co1 O1 103.67(10) 3_666 . ?
O4 Co1 O6 98.39(10) 4_576 2_646 ?
O5 Co1 O6 86.87(10) 3_666 2_646 ?
O7 Co1 O6 90.28(11) . 2_646 ?
N1 Co1 O6 81.63(10) 3_666 2_646 ?
O1 Co1 O6 167.70(9) . 2_646 ?
O8 Co2 O8 180.0 . 3_566 ?
O8 Co2 O2 93.02(12) . 3_566 ?
O8 Co2 O2 86.98(12) 3_566 3_566 ?
O8 Co2 O2 86.98(12) . . ?
O8 Co2 O2 93.02(12) 3_566 . ?
O2 Co2 O2 180.0 3_566 . ?
O8 Co2 O9 88.90(18) . 3_566 ?
O8 Co2 O9 91.10(18) 3_566 3_566 ?
O2 Co2 O9 96.37(11) 3_566 3_566 ?
O2 Co2 O9 83.64(11) . 3_566 ?
O8 Co2 O9 91.10(18) . . ?
O8 Co2 O9 88.90(18) 3_566 . ?
O2 Co2 O9 83.63(11) 3_566 . ?
O2 Co2 O9 96.37(11) . . ?
O9 Co2 O9 180.0 3_566 . ?
C1 O1 Co1 140.1(2) . . ?
C1 O2 Co2 138.9(2) . . ?
C8 O4 Co1 126.4(2) . 4_575 ?
C14 O5 Co1 116.6(2) . 3_666 ?
C14 O6 Co1 128.9(2) . 2_656 ?
Co1 O7 H7B 97(4) . . ?
Co1 O7 H7A 124(3) . . ?
H7B O7 H7A 107(6) . . ?
Co2 O8 H8C 124(4) . . ?
Co2 O8 H8A 127(4) . . ?
H8C O8 H8A 109(3) . . ?
Co2 O9 H9A 106(4) . . ?
Co2 O9 H9B 125(4) . . ?
H9A O9 H9B 103(3) . . ?
H10B O10 H10C 113(5) . . ?
H11A O11 H11B 114(3) . . ?
C11 N1 C12 117.5(3) . . ?
C11 N1 Co1 128.8(2) . 3_666 ?
C12 N1 Co1 112.7(2) . 3_666 ?
O2 C1 O1 125.1(3) . . ?
O2 C1 C2 116.7(3) . . ?
O1 C1 C2 118.2(3) . . ?
C7 C2 C3 119.7(3) . . ?
C7 C2 C1 121.0(3) . . ?
C3 C2 C1 119.2(3) . . ?
C2 C3 C4 120.2(3) . . ?
C2 C3 H3A 119.9 . . ?
C4 C3 H3A 119.9 . . ?
C5 C4 C3 119.1(3) . . ?
C5 C4 C8 119.4(3) . . ?
C3 C4 C8 121.5(3) . . ?
C4 C5 C6 121.9(3) . . ?
C4 C5 H5A 119.1 . . ?
C6 C5 H5A 119.1 . . ?
C5 C6 C7 118.1(3) . . ?
C5 C6 C9 119.8(3) . . ?
C7 C6 C9 122.1(3) . . ?
C2 C7 C6 120.9(3) . . ?
C2 C7 H7C 119.6 . . ?
C6 C7 H7C 119.6 . . ?
O3 C8 O4 124.8(3) . . ?
O3 C8 C4 118.6(3) . . ?
O4 C8 C4 116.6(3) . . ?
C10 C9 C13 116.8(3) . . ?
C10 C9 C6 122.4(3) . . ?
C13 C9 C6 120.8(3) . . ?
C11 C10 C9 119.3(3) . . ?
C11 C10 H10A 120.3 . . ?
C9 C10 H10A 120.3 . . ?
N1 C11 C10 123.5(3) . . ?
N1 C11 H11C 118.3 . . ?
C10 C11 H11C 118.3 . . ?
N1 C12 C13 122.7(3) . . ?
N1 C12 C14 115.4(3) . . ?
C13 C12 C14 121.9(3) . . ?
C12 C13 C9 120.2(3) . . ?
C12 C13 H13A 119.9 . . ?
C9 C13 H13A 119.9 . . ?
O6 C14 O5 126.3(3) . . ?
O6 C14 C12 117.9(3) . . ?
O5 C14 C12 115.8(3) . . ?

_refine_diff_density_max         0.496
_refine_diff_density_min         -0.495
_refine_diff_density_rms         0.080

_shelx_res_file                  
;

    2.res created by SHELXL-2014/7


TITL 2 in P2(1)/c
CELL 0.71073  17.0967  13.6362   7.1320  90.000  97.993  90.000
ZERR   2.00   0.0015   0.0013   0.0007   0.000   0.004   0.000
LATT  1
SYMM -X, 0.5+Y, 0.5-Z
SFAC C H N O CO
UNIT 56 64 4 44 6
TEMP 25

L.S. 20
dfix 0.85 0.02 o11 h11a o11 h11b O8 H8A O8 H8C O9 H9A O9 H9B
dfix 1.38 0.02 h11a h11b H8A H8C H9A H9B
size 0.1 0.08 0.1
omit -3 50.02
acta
htab
BOND
bond $h
FMAP 2
PLAN 20

WGHT    0.046900    2.396700
FVAR       0.12631
CO1   5    0.290738    0.410719    0.845548    11.00000    0.01475    0.01330 =
         0.03150    0.00000    0.00734    0.00051
CO2   5    0.000000    0.500000    0.500000    10.50000    0.01480    0.02780 =
         0.03571    0.00566    0.00486   -0.00259
O1    4    0.208818    0.456918    0.605625    11.00000    0.02552    0.02064 =
         0.03758    0.00786   -0.00317   -0.00440
O2    4    0.112740    0.552465    0.462973    11.00000    0.01247    0.02675 =
         0.04958    0.00896    0.00412   -0.00339
O3    4    0.187135    0.912875    0.504074    11.00000    0.02489    0.02058 =
         0.07046    0.00281    0.02269    0.00108
O4    4    0.307615    0.950349    0.442390    11.00000    0.01858    0.01454 =
         0.03863    0.00289    0.00735   -0.00237
O5    4    0.714992    0.723131    0.297594    11.00000    0.01503    0.02380 =
         0.04438   -0.00775    0.01002   -0.00408
O6    4    0.640643    0.834775    0.418669    11.00000    0.02285    0.01886 =
         0.04001   -0.01052    0.00199   -0.00178
O7    4    0.187640    0.395610    0.976651    11.00000    0.02699    0.03155 =
         0.04174    0.00342    0.01362   -0.00271
H7B   2    0.183592    0.444932    0.998468    11.00000   -1.50000
H7A   2    0.185775    0.364849    1.074287    11.00000   -1.50000
O8    4   -0.040682    0.567541    0.254716    11.00000    0.02568    0.11618 =
         0.06979    0.05746   -0.00340   -0.00752
H8C   2   -0.011512    0.592077    0.179745    11.00000   -1.50000
H8A   2   -0.088545    0.576294    0.208590    11.00000   -1.50000
O9    4    0.008558    0.362402    0.354822    11.00000    0.04101    0.04451 =
         0.07751   -0.00742    0.02111   -0.00317
H9A   2    0.059358    0.350553    0.358468    11.00000   -1.50000
H9B   2   -0.010309    0.306704    0.387197    11.00000   -1.50000
O10   4    1.157679    0.320716    0.334783    11.00000    0.04986    0.04175 =
         0.06043   -0.01436   -0.00125    0.01415
H10B  2    1.177961    0.360864    0.434131    11.00000   -1.50000
H10C  2    1.184275    0.268485    0.329327    11.00000   -1.50000
O11   4    1.044331    0.828174    0.535961    11.00000    0.03631    0.04547 =
         0.06917   -0.00445    0.01506   -0.00504
H11A  2    1.085489    0.860659    0.565412    11.00000   -1.50000
H11B  2    1.022205    0.838575    0.424222    11.00000   -1.50000
N1    3    0.599344    0.592127    0.259266    11.00000    0.01332    0.01620 =
         0.02225    0.00310    0.00456    0.00157
C1    1    0.183489    0.534437    0.521046    11.00000    0.01733    0.01699 =
         0.02776    0.00050    0.00593   -0.00286
C2    1    0.242672    0.612179    0.486596    11.00000    0.01358    0.01806 =
         0.02323    0.00366    0.00332   -0.00360
C3    1    0.221162    0.710337    0.490636    11.00000    0.01032    0.01951 =
         0.02663    0.00312    0.00465    0.00184
AFIX  43
H3A   2    0.170384    0.727305    0.511407    11.00000   -1.20000
AFIX   0
C4    1    0.275368    0.783307    0.463696    11.00000    0.01559    0.01561 =
         0.01956    0.00250    0.00222   -0.00057
C5    1    0.349431    0.756699    0.424851    11.00000    0.01414    0.01641 =
         0.02026    0.00204    0.00477   -0.00494
AFIX  43
H5A   2    0.385483    0.805528    0.405841    11.00000   -1.20000
AFIX   0
C6    1    0.371573    0.659157    0.413384    11.00000    0.01109    0.02173 =
         0.01662    0.00032    0.00246   -0.00093
C7    1    0.317248    0.587027    0.447343    11.00000    0.01498    0.01302 =
         0.02583    0.00334    0.00287    0.00114
AFIX  43
H7C   2    0.331310    0.521247    0.443563    11.00000   -1.20000
AFIX   0
C8    1    0.254530    0.889962    0.470954    11.00000    0.01831    0.01755 =
         0.02489    0.00200    0.00496    0.00128
C9    1    0.450434    0.634339    0.362220    11.00000    0.01361    0.01998 =
         0.01668    0.00226    0.00403    0.00082
C10   1    0.465852    0.544994    0.278857    11.00000    0.01623    0.01595 =
         0.02671    0.00125    0.00714   -0.00403
AFIX  43
H10A  2    0.426310    0.498018    0.254493    11.00000   -1.20000
AFIX   0
C11   1    0.540561    0.527078    0.232879    11.00000    0.01913    0.01511 =
         0.02468   -0.00188    0.00536   -0.00027
AFIX  43
H11C  2    0.550300    0.466503    0.180848    11.00000   -1.20000
AFIX   0
C12   1    0.584282    0.679428    0.334639    11.00000    0.01467    0.01695 =
         0.01902    0.00157    0.00309   -0.00066
C13   1    0.512592    0.701788    0.390417    11.00000    0.01574    0.01764 =
         0.02105   -0.00123    0.00310   -0.00007
AFIX  43
H13A  2    0.505394    0.761935    0.447066    11.00000   -1.20000
AFIX   0
C14   1    0.651994    0.752770    0.352608    11.00000    0.01567    0.01863 =
         0.02460   -0.00098    0.00184   -0.00094

HKLF 4

REM  2 in P2(1)/c
REM R1 =  0.0370 for    2446 Fo > 4sig(Fo)  and  0.0495 for all    2916 data
REM    280 parameters refined using      9 restraints

END

WGHT      0.0467      2.4032

REM Instructions for potential hydrogen bonds
EQIV $1 x, -y+3/2, z+1/2
HTAB O7 O3_$1
HTAB O7 O4_$1
EQIV $2 -x+1, y-1/2, -z+3/2
HTAB O7 O5_$2
EQIV $3 x-1, y, z+1
HTAB O7 O10_$3
EQIV $4 x-1, -y+3/2, z-1/2
HTAB O8 O11_$4
EQIV $5 -x, -y+1, -z+1
HTAB O8 O1_$5
HTAB O8 O7_$5
EQIV $6 x-1, y, z
HTAB O9 O10_$6
EQIV $7 -x+1, -y+1, -z+1
HTAB O9 O11_$7
EQIV $8 x+1, y, z
HTAB O10 O1_$8
EQIV $9 -x+2, y-1/2, -z+1/2
HTAB O10 O5_$9
EQIV $10 x+1, -y+1/2, z-1/2
HTAB O10 O7_$10
HTAB O11 O3_$8
EQIV $11 -x+1, y+1/2, -z+1/2
HTAB O11 O9_$11

REM Highest difference peak  0.496,  deepest hole -0.495,  1-sigma level  0.080
Q1    1   0.2682  0.4153  0.7296  11.00000  0.05    0.50
Q2    1   0.1965  0.4470  0.4614  11.00000  0.05    0.33
Q3    1   0.6160  0.7160  0.3488  11.00000  0.05    0.33
Q4    1   0.2546  0.7483  0.5048  11.00000  0.05    0.32
Q5    1   0.2651  0.8344  0.4587  11.00000  0.05    0.32
Q6    1   0.4156  0.6440  0.4052  11.00000  0.05    0.32
Q7    1   0.7368  0.6844  0.4827  11.00000  0.05    0.31
Q8    1   0.4526  0.5946  0.3009  11.00000  0.05    0.31
Q9    1   0.2207  0.5794  0.5070  11.00000  0.05    0.30
Q10   1  -0.0463  0.6365  0.4128  11.00000  0.05    0.30
Q11   1   1.0750  0.8091  0.6774  11.00000  0.05    0.30
Q12   1   0.2788  0.6037  0.4732  11.00000  0.05    0.29
Q13   1   0.2386  0.6598  0.5000  11.00000  0.05    0.28
Q14   1  -0.0023  0.4240  0.2531  11.00000  0.05    0.28
Q15   1   0.1709  0.9236  0.3847  11.00000  0.05    0.28
Q16   1   0.3429  0.6219  0.4595  11.00000  0.05    0.27
Q17   1   0.5608  0.6856  0.3922  11.00000  0.05    0.26
Q18   1  -0.0048  0.4750  0.2151  11.00000  0.05    0.26
Q19   1   0.5014  0.5365  0.2650  11.00000  0.05    0.25
Q20   1   1.1345  0.2904  0.5722  11.00000  0.05    0.25
;
_shelx_res_checksum              90236
####################################################################### 
# 
# This file contains crystal structure data downloaded from the 
# Cambridge Structural Database (CSD) hosted by the Cambridge 
# Crystallographic Data Centre (CCDC).
# 
# Full information about CCDC data access policies and citation 
# guidelines are available at http://www.ccdc.cam.ac.uk/access/V1 
# 
# Audit and citation data items may have been added by the CCDC. 
# Please retain this information to preserve the provenance of 
# this file and to allow appropriate attribution of the data. 
# 
#######################################################################

data_3
_database_code_depnum_ccdc_archive 'CCDC 1811143'
_audit_update_record             
;
2018-02-10 deposited with the CCDC.
2018-04-09 downloaded from the CCDC.
;

_audit_creation_method           SHELXL-2014/7
_shelx_SHELXL_version_number     2014/7
_chemical_name_systematic        ?
_chemical_name_common            ?
_chemical_melting_point          ?
_chemical_formula_moiety         ?
_chemical_formula_sum            'C28 H32 N2 Ni3 O22'
_chemical_formula_weight         924.68

loop_
_atom_type_symbol
_atom_type_description
_atom_type_scat_dispersion_real
_atom_type_scat_dispersion_imag
_atom_type_scat_source
C C 0.0033 0.0016 'International Tables Vol C Tables 4.2.6.8 and 6.1.1.4'
H H 0.0000 0.0000 'International Tables Vol C Tables 4.2.6.8 and 6.1.1.4'
N N 0.0061 0.0033 'International Tables Vol C Tables 4.2.6.8 and 6.1.1.4'
O O 0.0106 0.0060 'International Tables Vol C Tables 4.2.6.8 and 6.1.1.4'
Ni Ni 0.3393 1.1124 'International Tables Vol C Tables 4.2.6.8 and 6.1.1.4'

_space_group_crystal_system      monoclinic
_space_group_IT_number           14
_space_group_name_H-M_alt        'P 21/c'
_space_group_name_Hall           '-P 2ybc'

_shelx_space_group_comment       
;
The symmetry employed for this shelxl refinement is uniquely defined
by the following loop, which should always be used as a source of
symmetry information in preference to the above space-group names.
They are only intended as comments.
;

loop_
_space_group_symop_operation_xyz
'x, y, z'
'-x, y+1/2, -z+1/2'
'-x, -y, -z'
'x, -y-1/2, z-1/2'

_cell_length_a                   16.6233(15)
_cell_length_b                   13.4654(13)
_cell_length_c                   7.1298(7)
_cell_angle_alpha                90
_cell_angle_beta                 100.442(4)
_cell_angle_gamma                90
_cell_volume                     1569.5(3)
_cell_formula_units_Z            2
_cell_measurement_temperature    298(2)
_cell_measurement_reflns_used    9023
_cell_measurement_theta_min      2.92
_cell_measurement_theta_max      27.47

_exptl_crystal_description       block
_exptl_crystal_colour            green
_exptl_crystal_density_meas      ?
_exptl_crystal_density_method    'not measured'
_exptl_crystal_density_diffrn    1.957
_exptl_crystal_F_000             948
_exptl_transmission_factor_min   ?
_exptl_transmission_factor_max   ?
_exptl_crystal_size_max          0.100
_exptl_crystal_size_mid          0.080
_exptl_crystal_size_min          0.080
_exptl_absorpt_coefficient_mu    1.887
_shelx_estimated_absorpt_T_min   0.834
_shelx_estimated_absorpt_T_max   0.864
_exptl_absorpt_correction_type   none
_exptl_absorpt_correction_T_min  ?
_exptl_absorpt_correction_T_max  ?
_exptl_absorpt_process_details   ?
_exptl_absorpt_special_details   ?
_diffrn_ambient_temperature      298(2)
_diffrn_radiation_wavelength     0.71073
_diffrn_radiation_type           MoK\a
_diffrn_source                   'fine-focus sealed tube'
_diffrn_measurement_device_type  'CCD area detector'
_diffrn_measurement_method       'phi and omega scans'
_diffrn_detector_area_resol_mean ?
_diffrn_reflns_number            22393
_diffrn_reflns_av_unetI/netI     0.0387
_diffrn_reflns_av_R_equivalents  0.0701
_diffrn_reflns_limit_h_min       -19
_diffrn_reflns_limit_h_max       19
_diffrn_reflns_limit_k_min       -16
_diffrn_reflns_limit_k_max       16
_diffrn_reflns_limit_l_min       -8
_diffrn_reflns_limit_l_max       8
_diffrn_reflns_theta_min         2.915
_diffrn_reflns_theta_max         25.009
_diffrn_reflns_theta_full        25.009
_diffrn_measured_fraction_theta_max 0.999
_diffrn_measured_fraction_theta_full 0.999
_diffrn_reflns_Laue_measured_fraction_max 0.999
_diffrn_reflns_Laue_measured_fraction_full 0.999
_diffrn_reflns_point_group_measured_fraction_max 0.999
_diffrn_reflns_point_group_measured_fraction_full 0.999
_reflns_number_total             2768
_reflns_number_gt                2162
_reflns_threshold_expression     'I > 2\s(I)'
_reflns_Friedel_coverage         0.000
_reflns_Friedel_fraction_max     .
_reflns_Friedel_fraction_full    .

_reflns_special_details          
;
 Reflections were merged by SHELXL according to the crystal
 class for the calculation of statistics and refinement.
 
 _reflns_Friedel_fraction is defined as the number of unique
 Friedel pairs measured divided by the number that would be
 possible theoretically, ignoring centric projections and
 systematic absences.
;

_computing_data_collection       'Bruker SMART'
_computing_cell_refinement       'Bruker SMART'
_computing_data_reduction        'Bruker SAINT'
_computing_structure_solution    'Bruker SHELXTL'
_computing_structure_refinement  'SHELXL-2014/7 (Sheldrick, 2014)'
_computing_molecular_graphics    'Bruker SHELXTL'
_computing_publication_material  'Bruker SHELXTL'
_refine_special_details          ?
_refine_ls_structure_factor_coef Fsqd
_refine_ls_matrix_type           full
_refine_ls_weighting_scheme      calc
_refine_ls_weighting_details     
'w=1/[\s^2^(Fo^2^)+(0.0531P)^2^+4.4074P] where P=(Fo^2^+2Fc^2^)/3'
_atom_sites_solution_primary     ?
_atom_sites_solution_secondary   ?
_atom_sites_solution_hydrogens   mixed
_refine_ls_hydrogen_treatment    mixed
_refine_ls_extinction_method     none
_refine_ls_extinction_coef       .
_refine_ls_number_reflns         2768
_refine_ls_number_parameters     268
_refine_ls_number_restraints     9
_refine_ls_R_factor_all          0.0649
_refine_ls_R_factor_gt           0.0436
_refine_ls_wR_factor_ref         0.1141
_refine_ls_wR_factor_gt          0.1030
_refine_ls_goodness_of_fit_ref   1.047
_refine_ls_restrained_S_all      1.045
_refine_ls_shift/su_max          0.001
_refine_ls_shift/su_mean         0.000

loop_
_atom_site_label
_atom_site_type_symbol
_atom_site_fract_x
_atom_site_fract_y
_atom_site_fract_z
_atom_site_U_iso_or_equiv
_atom_site_adp_type
_atom_site_occupancy
_atom_site_site_symmetry_order
_atom_site_calc_flag
_atom_site_refinement_flags_posn
_atom_site_refinement_flags_adp
_atom_site_refinement_flags_occupancy
_atom_site_disorder_assembly
_atom_site_disorder_group
Ni1 Ni 1.71648(3) 0.59554(4) 0.17591(8) 0.01963(18) Uani 1 1 d . . . . .
Ni2 Ni 2.0000 0.5000 0.5000 0.0377(3) Uani 1 2 d S . P . .
O1 O 1.79501(19) 0.5471(2) 0.4255(5) 0.0312(8) Uani 1 1 d . . . . .
O2 O 1.89358(19) 0.4403(3) 0.5402(6) 0.0452(10) Uani 1 1 d . . . . .
O3 O 1.8227(2) 0.0825(2) 0.5230(6) 0.0362(9) Uani 1 1 d . . . . .
O4 O 1.69884(18) 0.0434(2) 0.5763(5) 0.0237(7) Uani 1 1 d . . . . .
O5 O 1.27663(18) 0.2662(2) 0.6980(5) 0.0267(7) Uani 1 1 d . . . . .
O6 O 1.35324(19) 0.1568(2) 0.5738(5) 0.0274(7) Uani 1 1 d . . . . .
O7 O 1.8190(2) 0.6186(3) 0.0544(6) 0.0363(9) Uani 1 1 d D . . . .
H7A H 1.823(3) 0.564(3) 0.001(7) 0.054 Uiso 1 1 d D U . . .
H7C H 1.857(3) 0.628(4) 0.146(6) 0.054 Uiso 1 1 d D U . . .
O8 O 1.9784(3) 0.4543(5) 0.2178(9) 0.0849(17) Uani 1 1 d D . . . .
H8A H 1.930(3) 0.431(6) 0.179(14) 0.127 Uiso 1 1 d D U . . .
H8C H 1.973(5) 0.5182(16) 0.216(16) 0.127 Uiso 1 1 d D U . . .
O9 O 2.0519(3) 0.3642(3) 0.5775(10) 0.0784(18) Uani 1 1 d D . . . .
H9A H 2.1027(15) 0.352(6) 0.591(14) 0.118 Uiso 1 1 d D U . . .
H9B H 2.026(4) 0.311(4) 0.588(13) 0.118 Uiso 1 1 d D U . . .
O10 O 1.1311(12) 0.3264(13) 0.277(3) 0.368(11) Uani 1 1 d . . . . .
O11 O 1.0229(5) 0.8127(5) 0.6009(11) 0.124(3) Uani 1 1 d . . . . .
N1 N 1.3939(2) 0.4030(2) 0.7322(5) 0.0176(7) Uani 1 1 d . . . . .
C1 C 1.8201(3) 0.4641(3) 0.4944(7) 0.0253(10) Uani 1 1 d . . . . .
C2 C 1.7604(2) 0.3852(3) 0.5271(6) 0.0192(9) Uani 1 1 d . . . . .
C3 C 1.7831(2) 0.2865(3) 0.5233(6) 0.0191(9) Uani 1 1 d . . . . .
H3A H 1.8351 0.2699 0.5023 0.023 Uiso 1 1 calc R U . . .
C4 C 1.7288(2) 0.2123(3) 0.5508(6) 0.0161(9) Uani 1 1 d . . . . .
C5 C 1.6527(2) 0.2381(3) 0.5864(6) 0.0158(9) Uani 1 1 d . . . . .
H5A H 1.6162 0.1882 0.6049 0.019 Uiso 1 1 calc R U . . .
C6 C 1.6291(2) 0.3364(3) 0.5954(6) 0.0161(9) Uani 1 1 d . . . . .
C7 C 1.6837(3) 0.4104(3) 0.5639(6) 0.0202(9) Uani 1 1 d . . . . .
H7B H 1.6688 0.4768 0.5676 0.024 Uiso 1 1 calc R U . . .
C8 C 1.7527(3) 0.1044(3) 0.5491(6) 0.0189(9) Uani 1 1 d . . . . .
C9 C 1.5480(3) 0.3610(3) 0.6430(6) 0.0173(9) Uani 1 1 d . . . . .
C10 C 1.5315(3) 0.4510(3) 0.7226(6) 0.0199(9) Uani 1 1 d . . . . .
H10A H 1.5722 0.4991 0.7483 0.024 Uiso 1 1 calc R U . . .
C11 C 1.4544(3) 0.4693(3) 0.7641(6) 0.0208(9) Uani 1 1 d . . . . .
H11A H 1.4446 0.5304 0.8163 0.025 Uiso 1 1 calc R U . . .
C12 C 1.4097(2) 0.3148(3) 0.6609(6) 0.0181(9) Uani 1 1 d . . . . .
C13 C 1.4841(2) 0.2922(3) 0.6116(6) 0.0179(9) Uani 1 1 d . . . . .
H13A H 1.4918 0.2310 0.5573 0.021 Uiso 1 1 calc R U . . .
C14 C 1.3412(3) 0.2392(3) 0.6408(6) 0.0209(10) Uani 1 1 d . . . . .

loop_
_atom_site_aniso_label
_atom_site_aniso_U_11
_atom_site_aniso_U_22
_atom_site_aniso_U_33
_atom_site_aniso_U_23
_atom_site_aniso_U_13
_atom_site_aniso_U_12
Ni1 0.0156(3) 0.0129(3) 0.0321(3) 0.0002(2) 0.0086(2) 0.0002(2)
Ni2 0.0166(5) 0.0243(5) 0.0716(7) 0.0128(5) 0.0063(4) -0.0037(3)
O1 0.0230(17) 0.0204(17) 0.048(2) 0.0075(15) 0.0019(15) -0.0041(13)
O2 0.0143(17) 0.0307(19) 0.090(3) 0.023(2) 0.0087(18) -0.0028(14)
O3 0.0233(18) 0.0250(18) 0.065(3) 0.0078(17) 0.0207(17) 0.0043(14)
O4 0.0201(16) 0.0138(15) 0.0387(19) 0.0018(13) 0.0093(14) -0.0011(12)
O5 0.0169(16) 0.0212(16) 0.044(2) -0.0054(14) 0.0102(15) -0.0035(12)
O6 0.0249(17) 0.0162(16) 0.0414(19) -0.0119(14) 0.0065(15) -0.0011(13)
O7 0.0262(19) 0.0313(19) 0.055(3) -0.0065(17) 0.0161(17) -0.0053(15)
O8 0.053(3) 0.113(5) 0.089(4) -0.017(4) 0.013(3) -0.020(3)
O9 0.031(2) 0.032(2) 0.161(5) 0.017(3) -0.013(3) -0.0009(18)
O10 0.31(2) 0.273(18) 0.49(3) -0.11(2) 0.00(2) 0.062(16)
O11 0.127(6) 0.109(5) 0.137(6) -0.056(5) 0.031(5) -0.012(4)
N1 0.0177(18) 0.0132(17) 0.0230(19) -0.0007(15) 0.0065(15) -0.0001(14)
C1 0.019(2) 0.021(2) 0.037(3) 0.006(2) 0.008(2) -0.0031(18)
C2 0.013(2) 0.017(2) 0.027(2) 0.0032(18) 0.0036(18) -0.0049(16)
C3 0.012(2) 0.023(2) 0.023(2) 0.0029(18) 0.0037(17) -0.0009(17)
C4 0.014(2) 0.016(2) 0.018(2) 0.0028(17) 0.0043(17) -0.0017(16)
C5 0.015(2) 0.015(2) 0.017(2) 0.0013(17) 0.0023(17) -0.0037(16)
C6 0.014(2) 0.019(2) 0.016(2) 0.0003(17) 0.0047(16) -0.0017(16)
C7 0.018(2) 0.014(2) 0.029(2) 0.0022(18) 0.0045(18) -0.0008(17)
C8 0.017(2) 0.017(2) 0.023(2) -0.0001(18) 0.0046(18) 0.0015(18)
C9 0.018(2) 0.018(2) 0.016(2) 0.0045(17) 0.0036(17) 0.0021(17)
C10 0.017(2) 0.017(2) 0.027(2) -0.0003(18) 0.0064(18) -0.0033(17)
C11 0.021(2) 0.014(2) 0.027(2) -0.0025(18) 0.0046(19) 0.0011(17)
C12 0.016(2) 0.017(2) 0.021(2) -0.0006(18) 0.0032(17) -0.0044(17)
C13 0.017(2) 0.017(2) 0.020(2) -0.0025(17) 0.0053(17) 0.0008(16)
C14 0.016(2) 0.021(2) 0.026(2) 0.0035(19) 0.0032(19) -0.0015(17)

_geom_special_details            
;
 All esds (except the esd in the dihedral angle between two l.s. planes)
 are estimated using the full covariance matrix.  The cell esds are taken
 into account individually in the estimation of esds in distances, angles
 and torsion angles; correlations between esds in cell parameters are only
 used when they are defined by crystal symmetry.  An approximate (isotropic)
 treatment of cell esds is used for estimating esds involving l.s. planes.
;

loop_
_geom_bond_atom_site_label_1
_geom_bond_atom_site_label_2
_geom_bond_distance
_geom_bond_site_symmetry_2
_geom_bond_publ_flag
Ni1 O4 2.004(3) 4_565 ?
Ni1 N1 2.056(3) 3_866 ?
Ni1 O5 2.061(3) 3_866 ?
Ni1 O7 2.071(3) . ?
Ni1 O6 2.108(3) 2_855 ?
Ni1 O1 2.111(3) . ?
Ni2 O2 2.010(3) 3_966 ?
Ni2 O2 2.010(3) . ?
Ni2 O9 2.055(4) . ?
Ni2 O9 2.055(4) 3_966 ?
Ni2 O8 2.072(6) 3_966 ?
Ni2 O8 2.072(6) . ?
Ni2 H8C 2.01(11) . ?
O1 C1 1.260(5) . ?
O2 C1 1.248(6) . ?
O3 C8 1.247(5) . ?
O4 C8 1.256(5) . ?
O4 Ni1 2.003(3) 4_566 ?
O5 C14 1.269(5) . ?
O5 Ni1 2.061(3) 3_866 ?
O6 C14 1.239(5) . ?
O6 Ni1 2.108(3) 2_845 ?
O7 H7A 0.838(19) . ?
O7 H7C 0.835(19) . ?
O8 H8A 0.86(2) . ?
O8 H8C 0.86(2) . ?
O9 H9A 0.85(2) . ?
O9 H9B 0.85(2) . ?
N1 C11 1.334(5) . ?
N1 C12 1.337(5) . ?
N1 Ni1 2.056(3) 3_866 ?
C1 C2 1.500(6) . ?
C2 C3 1.384(6) . ?
C2 C7 1.389(6) . ?
C3 C4 1.384(6) . ?
C3 H3A 0.9300 . ?
C4 C5 1.379(6) . ?
C4 C8 1.507(6) . ?
C5 C6 1.386(6) . ?
C5 H5A 0.9300 . ?
C6 C7 1.392(6) . ?
C6 C9 1.487(6) . ?
C7 H7B 0.9300 . ?
C9 C10 1.386(6) . ?
C9 C13 1.396(6) . ?
C10 C11 1.389(6) . ?
C10 H10A 0.9300 . ?
C11 H11A 0.9300 . ?
C12 C13 1.380(6) . ?
C12 C14 1.513(6) . ?
C13 H13A 0.9300 . ?

loop_
_geom_angle_atom_site_label_1
_geom_angle_atom_site_label_2
_geom_angle_atom_site_label_3
_geom_angle
_geom_angle_site_symmetry_1
_geom_angle_site_symmetry_3
_geom_angle_publ_flag
O4 Ni1 N1 92.31(13) 4_565 3_866 ?
O4 Ni1 O5 172.19(12) 4_565 3_866 ?
N1 Ni1 O5 80.48(12) 3_866 3_866 ?
O4 Ni1 O7 94.02(13) 4_565 . ?
N1 Ni1 O7 168.86(14) 3_866 . ?
O5 Ni1 O7 93.58(13) 3_866 . ?
O4 Ni1 O6 92.48(12) 4_565 2_855 ?
N1 Ni1 O6 83.08(13) 3_866 2_855 ?
O5 Ni1 O6 89.63(13) 3_866 2_855 ?
O7 Ni1 O6 87.49(14) . 2_855 ?
O4 Ni1 O1 92.20(12) 4_565 . ?
N1 Ni1 O1 100.69(13) 3_866 . ?
O5 Ni1 O1 86.25(13) 3_866 . ?
O7 Ni1 O1 88.22(14) . . ?
O6 Ni1 O1 173.86(12) 2_855 . ?
O2 Ni2 O2 180.0 3_966 . ?
O2 Ni2 O9 93.28(17) 3_966 . ?
O2 Ni2 O9 86.72(16) . . ?
O2 Ni2 O9 86.72(16) 3_966 3_966 ?
O2 Ni2 O9 93.28(17) . 3_966 ?
O9 Ni2 O9 180.0 . 3_966 ?
O2 Ni2 O8 91.0(2) 3_966 3_966 ?
O2 Ni2 O8 89.0(2) . 3_966 ?
O9 Ni2 O8 90.7(3) . 3_966 ?
O9 Ni2 O8 89.3(3) 3_966 3_966 ?
O2 Ni2 O8 89.0(2) 3_966 . ?
O2 Ni2 O8 91.0(2) . . ?
O9 Ni2 O8 89.3(3) . . ?
O9 Ni2 O8 90.7(3) 3_966 . ?
O8 Ni2 O8 180.0 3_966 . ?
O2 Ni2 H8C 81(2) 3_966 . ?
O2 Ni2 H8C 99(2) . . ?
O9 Ni2 H8C 112.6(12) . . ?
O9 Ni2 H8C 67.4(12) 3_966 . ?
O8 Ni2 H8C 155.6(7) 3_966 . ?
O8 Ni2 H8C 24.4(7) . . ?
C1 O1 Ni1 135.5(3) . . ?
C1 O2 Ni2 134.8(3) . . ?
C8 O4 Ni1 127.1(3) . 4_566 ?
C14 O5 Ni1 114.5(3) . 3_866 ?
C14 O6 Ni1 125.0(3) . 2_845 ?
Ni1 O7 H7A 102(4) . . ?
Ni1 O7 H7C 105(4) . . ?
H7A O7 H7C 112(3) . . ?
Ni2 O8 H8A 114(7) . . ?
Ni2 O8 H8C 74(7) . . ?
H8A O8 H8C 107(3) . . ?
Ni2 O9 H9A 125(5) . . ?
Ni2 O9 H9B 126(5) . . ?
H9A O9 H9B 109(3) . . ?
C11 N1 C12 117.7(4) . . ?
C11 N1 Ni1 128.9(3) . 3_866 ?
C12 N1 Ni1 112.2(3) . 3_866 ?
O2 C1 O1 124.7(4) . . ?
O2 C1 C2 114.9(4) . . ?
O1 C1 C2 120.4(4) . . ?
C3 C2 C7 120.0(4) . . ?
C3 C2 C1 119.2(4) . . ?
C7 C2 C1 120.8(4) . . ?
C2 C3 C4 120.2(4) . . ?
C2 C3 H3A 119.9 . . ?
C4 C3 H3A 119.9 . . ?
C5 C4 C3 119.2(4) . . ?
C5 C4 C8 119.8(4) . . ?
C3 C4 C8 121.0(4) . . ?
C4 C5 C6 121.7(4) . . ?
C4 C5 H5A 119.2 . . ?
C6 C5 H5A 119.2 . . ?
C5 C6 C7 118.6(4) . . ?
C5 C6 C9 119.9(4) . . ?
C7 C6 C9 121.5(4) . . ?
C2 C7 C6 120.2(4) . . ?
C2 C7 H7B 119.9 . . ?
C6 C7 H7B 119.9 . . ?
O3 C8 O4 125.4(4) . . ?
O3 C8 C4 119.0(4) . . ?
O4 C8 C4 115.7(4) . . ?
C10 C9 C13 116.4(4) . . ?
C10 C9 C6 122.8(4) . . ?
C13 C9 C6 120.7(4) . . ?
C9 C10 C11 120.0(4) . . ?
C9 C10 H10A 120.0 . . ?
C11 C10 H10A 120.0 . . ?
N1 C11 C10 122.9(4) . . ?
N1 C11 H11A 118.6 . . ?
C10 C11 H11A 118.6 . . ?
N1 C12 C13 122.6(4) . . ?
N1 C12 C14 115.9(4) . . ?
C13 C12 C14 121.4(4) . . ?
C12 C13 C9 120.3(4) . . ?
C12 C13 H13A 119.9 . . ?
C9 C13 H13A 119.9 . . ?
O6 C14 O5 125.8(4) . . ?
O6 C14 C12 117.9(4) . . ?
O5 C14 C12 116.3(4) . . ?

_refine_diff_density_max         0.869
_refine_diff_density_min         -0.596
_refine_diff_density_rms         0.102

_shelx_res_file                  
;

    3.res created by SHELXL-2014/7


TITL 2 in P2(1)/c
CELL 0.71073  16.6233  13.4654   7.1298  90.000 100.442  90.000
ZERR   2.00   0.0015   0.0013   0.0007   0.000   0.004   0.000
LATT  1
SYMM -X, 0.5+Y, 0.5-Z
SFAC C H N O Ni
UNIT 56 64 4 44 6
TEMP 25

L.S. 20
dfix 0.85 0.02 o7 h7a o7 h7c o8 h8a o8 h8c o9 h9a o9 h9b
dfix 1.38 0.02 h7a h7c h8a h8c h9a h9b
size 0.1 0.08 0.08
omit -3 50.02
acta
htab
BOND
bond $h
FMAP 2
PLAN 20

WGHT    0.053100    4.407400
FVAR       0.13245
NI1   5    1.716476    0.595543    0.175914    11.00000    0.01557    0.01286 =
         0.03208    0.00022    0.00860    0.00015
NI2   5    2.000000    0.500000    0.500000    10.50000    0.01661    0.02431 =
         0.07164    0.01282    0.00631   -0.00371
O1    4    1.795007    0.547074    0.425550    11.00000    0.02305    0.02042 =
         0.04831    0.00753    0.00192   -0.00410
O2    4    1.893583    0.440260    0.540154    11.00000    0.01433    0.03070 =
         0.09036    0.02334    0.00867   -0.00281
O3    4    1.822712    0.082535    0.522979    11.00000    0.02329    0.02501 =
         0.06513    0.00782    0.02067    0.00428
O4    4    1.698843    0.043384    0.576341    11.00000    0.02011    0.01384 =
         0.03871    0.00176    0.00926   -0.00111
O5    4    1.276633    0.266204    0.698000    11.00000    0.01695    0.02118 =
         0.04380   -0.00545    0.01016   -0.00351
O6    4    1.353245    0.156789    0.573787    11.00000    0.02492    0.01618 =
         0.04138   -0.01188    0.00651   -0.00110
O7    4    1.819035    0.618568    0.054353    11.00000    0.02621    0.03130 =
         0.05457   -0.00648    0.01614   -0.00528
H7A   2    1.823269    0.563778    0.001380    11.00000   -1.50000
H7C   2    1.857228    0.628006    0.146177    11.00000   -1.50000
O8    4    1.978448    0.454298    0.217847    11.00000    0.05297    0.11288 =
         0.08895   -0.01702    0.01280   -0.01966
H8A   2    1.930461    0.430506    0.178791    11.00000   -1.50000
H8C   2    1.973492    0.518160    0.216010    11.00000   -1.50000
O9    4    2.051893    0.364169    0.577543    11.00000    0.03071    0.03177 =
         0.16145    0.01701   -0.01305   -0.00089
H9A   2    2.102692    0.351549    0.591426    11.00000   -1.50000
H9B   2    2.025901    0.310521    0.587558    11.00000   -1.50000
O10   4    1.131105    0.326407    0.276678    11.00000    0.31203    0.27282 =
         0.49065   -0.11308   -0.00407    0.06180
O11   4    1.022936    0.812744    0.600920    11.00000    0.12744    0.10925 =
         0.13715   -0.05645    0.03147   -0.01153
N1    3    1.393857    0.402967    0.732232    11.00000    0.01772    0.01324 =
         0.02297   -0.00072    0.00654   -0.00010
C1    1    1.820096    0.464139    0.494406    11.00000    0.01857    0.02150 =
         0.03681    0.00570    0.00773   -0.00309
C2    1    1.760421    0.385228    0.527095    11.00000    0.01299    0.01729 =
         0.02725    0.00321    0.00356   -0.00487
C3    1    1.783118    0.286476    0.523340    11.00000    0.01163    0.02275 =
         0.02324    0.00289    0.00372   -0.00085
AFIX  43
H3A   2    1.835063    0.269890    0.502315    11.00000   -1.20000
AFIX   0
C4    1    1.728786    0.212308    0.550762    11.00000    0.01448    0.01584 =
         0.01837    0.00282    0.00434   -0.00174
C5    1    1.652669    0.238069    0.586410    11.00000    0.01464    0.01525 =
         0.01715    0.00130    0.00229   -0.00366
AFIX  43
H5A   2    1.616223    0.188168    0.604906    11.00000   -1.20000
AFIX   0
C6    1    1.629130    0.336431    0.595360    11.00000    0.01413    0.01915 =
         0.01564    0.00029    0.00472   -0.00173
C7    1    1.683732    0.410365    0.563928    11.00000    0.01787    0.01399 =
         0.02896    0.00222    0.00455   -0.00080
AFIX  43
H7B   2    1.668811    0.476803    0.567605    11.00000   -1.20000
AFIX   0
C8    1    1.752709    0.104430    0.549061    11.00000    0.01729    0.01678 =
         0.02308   -0.00015    0.00462    0.00148
C9    1    1.547967    0.361001    0.642983    11.00000    0.01768    0.01807 =
         0.01642    0.00446    0.00362    0.00206
C10   1    1.531535    0.450967    0.722638    11.00000    0.01674    0.01696 =
         0.02682   -0.00031    0.00638   -0.00332
AFIX  43
H10A  2    1.572164    0.499098    0.748341    11.00000   -1.20000
AFIX   0
C11   1    1.454429    0.469259    0.764075    11.00000    0.02135    0.01387 =
         0.02721   -0.00247    0.00460    0.00109
AFIX  43
H11A  2    1.444590    0.530384    0.816297    11.00000   -1.20000
AFIX   0
C12   1    1.409661    0.314782    0.660889    11.00000    0.01624    0.01713 =
         0.02082   -0.00057    0.00317   -0.00443
C13   1    1.484107    0.292243    0.611634    11.00000    0.01697    0.01722 =
         0.02011   -0.00252    0.00534    0.00077
AFIX  43
H13A  2    1.491759    0.230966    0.557309    11.00000   -1.20000
AFIX   0
C14   1    1.341225    0.239241    0.640829    11.00000    0.01615    0.02078 =
         0.02565    0.00351    0.00316   -0.00151

HKLF 4

REM  2 in P2(1)/c
REM R1 =  0.0436 for    2162 Fo > 4sig(Fo)  and  0.0649 for all    2768 data
REM    268 parameters refined using      9 restraints

END

WGHT      0.0529      4.4356

REM Instructions for potential hydrogen bonds
EQIV $1 x, -y+1/2, z-1/2
HTAB O7 O3_$1
EQIV $2 -x+4, -y+1, -z+1
HTAB O7 O9_$2
HTAB O8 O3_$1
HTAB O9 O1_$2
HTAB O9 O7_$2
EQIV $3 -x+3, -y+1, -z+1
HTAB O9 O11_$3
EQIV $4 -x+3, y+1/2, -z+3/2
HTAB C11 O4_$4

REM Highest difference peak  0.869,  deepest hole -0.596,  1-sigma level  0.102
Q1    1   1.8069  0.5498  0.5804  11.00000  0.05    0.50
Q2    1   1.7438  0.1574  0.5853  11.00000  0.05    0.49
Q3    1   1.5223  0.3255  0.6399  11.00000  0.05    0.38
Q4    1   2.0462  0.3843  0.3913  11.00000  0.05    0.37
Q5    1   1.8020  0.6475 -0.1048  11.00000  0.05    0.36
Q6    1   1.4195  0.4388  0.7206  11.00000  0.05    0.35
Q7    1   1.5758  0.3534  0.6013  11.00000  0.05    0.32
Q8    1   1.7407  0.2348  0.5039  11.00000  0.05    0.32
Q9    1   1.4974  0.4428  0.7791  11.00000  0.05    0.32
Q10   1   1.7442  0.5435  0.4208  11.00000  0.05    0.32
Q11   1   2.0226  0.4437  0.3812  11.00000  0.05    0.31
Q12   1   1.5277  0.4038  0.6287  11.00000  0.05    0.31
Q13   1   1.6148  0.3393  0.6822  11.00000  0.05    0.30
Q14   1   1.7991  0.6818 -0.0281  11.00000  0.05    0.30
Q15   1   0.9817  0.8182  0.5643  11.00000  0.05    0.30
Q16   1   1.6527  0.3677  0.6047  11.00000  0.05    0.29
Q17   1   1.6828  0.5009  0.6331  11.00000  0.05    0.29
Q18   1   1.7237  0.3956  0.5507  11.00000  0.05    0.29
Q19   1   1.5972  0.3464  0.5512  11.00000  0.05    0.29
Q20   1   1.0597  0.8417  0.7127  11.00000  0.05    0.28
;
_shelx_res_checksum              8051
####################################################################### 
# 
# This file contains crystal structure data downloaded from the 
# Cambridge Structural Database (CSD) hosted by the Cambridge 
# Crystallographic Data Centre (CCDC).
# 
# Full information about CCDC data access policies and citation 
# guidelines are available at http://www.ccdc.cam.ac.uk/access/V1 
# 
# Audit and citation data items may have been added by the CCDC. 
# Please retain this information to preserve the provenance of 
# this file and to allow appropriate attribution of the data. 
# 
#######################################################################

data_4
_database_code_depnum_ccdc_archive 'CCDC 1811144'
_audit_update_record             
;
2018-02-10 deposited with the CCDC.
2018-04-09 downloaded from the CCDC.
;

_audit_creation_method           SHELXL-2014/7
_shelx_SHELXL_version_number     2014/7
_chemical_name_systematic        ?
_chemical_name_common            ?
_chemical_melting_point          ?
_chemical_formula_moiety         ?
_chemical_formula_sum            'C28 H32 N2 Ni3 O22'
_chemical_formula_weight         924.68

loop_
_atom_type_symbol
_atom_type_description
_atom_type_scat_dispersion_real
_atom_type_scat_dispersion_imag
_atom_type_scat_source
C C 0.0033 0.0016 'International Tables Vol C Tables 4.2.6.8 and 6.1.1.4'
H H 0.0000 0.0000 'International Tables Vol C Tables 4.2.6.8 and 6.1.1.4'
N N 0.0061 0.0033 'International Tables Vol C Tables 4.2.6.8 and 6.1.1.4'
O O 0.0106 0.0060 'International Tables Vol C Tables 4.2.6.8 and 6.1.1.4'
Ni Ni 0.3393 1.1124 'International Tables Vol C Tables 4.2.6.8 and 6.1.1.4'

_space_group_crystal_system      monoclinic
_space_group_IT_number           14
_space_group_name_H-M_alt        'P 21/c'
_space_group_name_Hall           '-P 2ybc'

_shelx_space_group_comment       
;
The symmetry employed for this shelxl refinement is uniquely defined
by the following loop, which should always be used as a source of
symmetry information in preference to the above space-group names.
They are only intended as comments.
;

loop_
_space_group_symop_operation_xyz
'x, y, z'
'-x, y+1/2, -z+1/2'
'-x, -y, -z'
'x, -y-1/2, z-1/2'

_cell_length_a                   16.699(4)
_cell_length_b                   13.510(3)
_cell_length_c                   7.1625(18)
_cell_angle_alpha                90
_cell_angle_beta                 100.626(9)
_cell_angle_gamma                90
_cell_volume                     1588.1(6)
_cell_formula_units_Z            2
_cell_measurement_temperature    298(2)
_cell_measurement_reflns_used    5958
_cell_measurement_theta_min      2.90
_cell_measurement_theta_max      26.60

_exptl_crystal_description       block
_exptl_crystal_colour            red
_exptl_crystal_density_meas      ?
_exptl_crystal_density_method    'not measured'
_exptl_crystal_density_diffrn    1.934
_exptl_crystal_F_000             948
_exptl_transmission_factor_min   ?
_exptl_transmission_factor_max   ?
_exptl_crystal_size_max          0.100
_exptl_crystal_size_mid          0.080
_exptl_crystal_size_min          0.080
_exptl_absorpt_coefficient_mu    1.865
_shelx_estimated_absorpt_T_min   0.835
_shelx_estimated_absorpt_T_max   0.865
_exptl_absorpt_correction_type   ?
_exptl_absorpt_correction_T_min  ?
_exptl_absorpt_correction_T_max  ?
_exptl_absorpt_process_details   ?
_exptl_absorpt_special_details   ?
_diffrn_ambient_temperature      298(2)
_diffrn_radiation_wavelength     0.71073
_diffrn_radiation_type           MoK\a
_diffrn_source                   'fine-focus sealed tube'
_diffrn_measurement_device_type  'CCD area detector'
_diffrn_measurement_method       'phi and omega scans'
_diffrn_detector_area_resol_mean ?
_diffrn_reflns_number            25103
_diffrn_reflns_av_unetI/netI     0.0396
_diffrn_reflns_av_R_equivalents  0.0809
_diffrn_reflns_limit_h_min       -19
_diffrn_reflns_limit_h_max       19
_diffrn_reflns_limit_k_min       -15
_diffrn_reflns_limit_k_max       16
_diffrn_reflns_limit_l_min       -8
_diffrn_reflns_limit_l_max       8
_diffrn_reflns_theta_min         2.904
_diffrn_reflns_theta_max         25.004
_diffrn_reflns_theta_full        25.004
_diffrn_measured_fraction_theta_max 0.999
_diffrn_measured_fraction_theta_full 0.999
_diffrn_reflns_Laue_measured_fraction_max 0.999
_diffrn_reflns_Laue_measured_fraction_full 0.999
_diffrn_reflns_point_group_measured_fraction_max 0.999
_diffrn_reflns_point_group_measured_fraction_full 0.999
_reflns_number_total             2805
_reflns_number_gt                2185
_reflns_threshold_expression     'I > 2\s(I)'
_reflns_Friedel_coverage         0.000
_reflns_Friedel_fraction_max     .
_reflns_Friedel_fraction_full    .

_reflns_special_details          
;
 Reflections were merged by SHELXL according to the crystal
 class for the calculation of statistics and refinement.
 
 _reflns_Friedel_fraction is defined as the number of unique
 Friedel pairs measured divided by the number that would be
 possible theoretically, ignoring centric projections and
 systematic absences.
;

_computing_data_collection       'Bruker SMART'
_computing_cell_refinement       'Bruker SMART'
_computing_data_reduction        'Bruker SAINT'
_computing_structure_solution    'Bruker SHELXTL'
_computing_structure_refinement  'SHELXL-2014/7 (Sheldrick, 2014)'
_computing_molecular_graphics    'Bruker SHELXTL'
_computing_publication_material  'Bruker SHELXTL'
_refine_special_details          ?
_refine_ls_structure_factor_coef Fsqd
_refine_ls_matrix_type           full
_refine_ls_weighting_scheme      calc
_refine_ls_weighting_details     
'w=1/[\s^2^(Fo^2^)+(0.0595P)^2^+3.5561P] where P=(Fo^2^+2Fc^2^)/3'
_atom_sites_solution_primary     ?
_atom_sites_solution_secondary   ?
_atom_sites_solution_hydrogens   mixed
_refine_ls_hydrogen_treatment    mixed
_refine_ls_extinction_method     none
_refine_ls_extinction_coef       .
_refine_ls_number_reflns         2805
_refine_ls_number_parameters     268
_refine_ls_number_restraints     9
_refine_ls_R_factor_all          0.0649
_refine_ls_R_factor_gt           0.0444
_refine_ls_wR_factor_ref         0.1185
_refine_ls_wR_factor_gt          0.1086
_refine_ls_goodness_of_fit_ref   1.058
_refine_ls_restrained_S_all      1.056
_refine_ls_shift/su_max          0.002
_refine_ls_shift/su_mean         0.000

loop_
_atom_site_label
_atom_site_type_symbol
_atom_site_fract_x
_atom_site_fract_y
_atom_site_fract_z
_atom_site_U_iso_or_equiv
_atom_site_adp_type
_atom_site_occupancy
_atom_site_site_symmetry_order
_atom_site_calc_flag
_atom_site_refinement_flags_posn
_atom_site_refinement_flags_adp
_atom_site_refinement_flags_occupancy
_atom_site_disorder_assembly
_atom_site_disorder_group
Ni1 Ni 1.71595(3) 0.59498(4) 0.17827(8) 0.01955(19) Uani 1 1 d . . . . .
Ni2 Ni 2.0000 0.5000 0.5000 0.0381(3) Uani 1 2 d S . P . .
O1 O 1.79508(19) 0.5461(2) 0.4270(5) 0.0291(8) Uani 1 1 d . . . . .
O2 O 1.8938(2) 0.4401(3) 0.5417(6) 0.0443(10) Uani 1 1 d . . . . .
O3 O 1.8221(2) 0.0819(2) 0.5242(6) 0.0349(9) Uani 1 1 d . . . . .
O4 O 1.69869(17) 0.0437(2) 0.5772(5) 0.0228(7) Uani 1 1 d . . . . .
O5 O 1.27799(18) 0.2673(2) 0.6930(5) 0.0276(8) Uani 1 1 d . . . . .
O6 O 1.35445(18) 0.1581(2) 0.5713(5) 0.0258(7) Uani 1 1 d . . . . .
O7 O 1.8182(2) 0.6197(3) 0.0531(6) 0.0375(9) Uani 1 1 d D . . . .
H7A H 1.823(4) 0.562(2) 0.015(7) 0.056 Uiso 1 1 d D U . . .
H7C H 1.847(3) 0.632(4) 0.156(5) 0.056 Uiso 1 1 d D U . . .
O8 O 1.9770(3) 0.4543(5) 0.2177(10) 0.0865(17) Uani 1 1 d D . . . .
H8A H 1.932(3) 0.427(5) 0.185(15) 0.130 Uiso 1 1 d D U . . .
H8C H 1.973(5) 0.5158(9) 0.212(16) 0.130 Uiso 1 1 d D U . . .
O9 O 2.0533(3) 0.3641(3) 0.5775(9) 0.0752(16) Uani 1 1 d D . . . .
H9A H 2.040(6) 0.349(6) 0.463(3) 0.113 Uiso 1 1 d D U . . .
H9B H 2.035(5) 0.325(5) 0.649(8) 0.113 Uiso 1 1 d D U . . .
O10 O 1.1342(13) 0.3288(13) 0.276(4) 0.430(14) Uani 1 1 d . . . . .
O11 O 1.0215(5) 0.8132(5) 0.5993(10) 0.122(2) Uani 1 1 d . . . . .
N1 N 1.3951(2) 0.4033(2) 0.7308(5) 0.0153(7) Uani 1 1 d . . . . .
C1 C 1.8203(3) 0.4639(3) 0.4967(7) 0.0254(11) Uani 1 1 d . . . . .
C2 C 1.7610(3) 0.3846(3) 0.5291(6) 0.0192(9) Uani 1 1 d . . . . .
C3 C 1.7837(2) 0.2868(3) 0.5262(6) 0.0174(9) Uani 1 1 d . . . . .
H3A H 1.8356 0.2704 0.5069 0.021 Uiso 1 1 calc R U . . .
C4 C 1.7289(2) 0.2118(3) 0.5522(6) 0.0153(9) Uani 1 1 d . . . . .
C5 C 1.6530(2) 0.2379(3) 0.5872(6) 0.0151(9) Uani 1 1 d . . . . .
H5A H 1.6165 0.1883 0.6049 0.018 Uiso 1 1 calc R U . . .
C6 C 1.6298(2) 0.3364(3) 0.5967(6) 0.0145(9) Uani 1 1 d . . . . .
C7 C 1.6844(2) 0.4099(3) 0.5651(6) 0.0172(9) Uani 1 1 d . . . . .
H7B H 1.6696 0.4761 0.5679 0.021 Uiso 1 1 calc R U . . .
C8 C 1.7527(3) 0.1045(3) 0.5504(6) 0.0183(9) Uani 1 1 d . . . . .
C9 C 1.5491(2) 0.3611(3) 0.6425(6) 0.0138(8) Uani 1 1 d . . . . .
C10 C 1.5324(2) 0.4509(3) 0.7229(6) 0.0183(9) Uani 1 1 d . . . . .
H10A H 1.5731 0.4985 0.7507 0.022 Uiso 1 1 calc R U . . .
C11 C 1.4558(3) 0.4694(3) 0.7616(6) 0.0199(9) Uani 1 1 d . . . . .
H11A H 1.4459 0.5308 0.8116 0.024 Uiso 1 1 calc R U . . .
C12 C 1.4110(2) 0.3150(3) 0.6594(6) 0.0162(9) Uani 1 1 d . . . . .
C13 C 1.4850(2) 0.2924(3) 0.6108(6) 0.0182(9) Uani 1 1 d . . . . .
H13A H 1.4925 0.2314 0.5567 0.022 Uiso 1 1 calc R U . . .
C14 C 1.3423(3) 0.2403(3) 0.6378(6) 0.0194(9) Uani 1 1 d . . . . .

loop_
_atom_site_aniso_label
_atom_site_aniso_U_11
_atom_site_aniso_U_22
_atom_site_aniso_U_33
_atom_site_aniso_U_23
_atom_site_aniso_U_13
_atom_site_aniso_U_12
Ni1 0.0147(3) 0.0131(3) 0.0322(3) -0.0001(2) 0.0078(2) 0.0002(2)
Ni2 0.0150(5) 0.0255(5) 0.0729(8) 0.0131(5) 0.0060(4) -0.0037(4)
O1 0.0213(17) 0.0204(18) 0.044(2) 0.0069(15) 0.0019(15) -0.0036(14)
O2 0.0137(18) 0.029(2) 0.090(3) 0.022(2) 0.0095(18) -0.0043(15)
O3 0.0195(18) 0.0233(19) 0.066(3) 0.0081(16) 0.0189(17) 0.0043(14)
O4 0.0174(16) 0.0120(16) 0.0403(19) 0.0041(13) 0.0088(14) -0.0006(12)
O5 0.0181(17) 0.0201(17) 0.047(2) -0.0065(15) 0.0123(15) -0.0045(13)
O6 0.0198(17) 0.0174(17) 0.0391(19) -0.0118(14) 0.0024(14) -0.0011(12)
O7 0.025(2) 0.035(2) 0.054(3) -0.0032(18) 0.0142(18) -0.0034(16)
O8 0.047(3) 0.119(5) 0.092(4) -0.012(4) 0.011(3) -0.021(3)
O9 0.044(3) 0.034(2) 0.139(5) 0.017(3) -0.008(3) -0.001(2)
O10 0.41(3) 0.29(2) 0.54(3) -0.13(2) -0.06(3) 0.106(19)
O11 0.130(6) 0.107(5) 0.132(6) -0.054(5) 0.031(5) -0.013(5)
N1 0.0133(17) 0.0114(17) 0.0225(19) -0.0016(14) 0.0065(14) -0.0004(13)
C1 0.016(2) 0.024(3) 0.038(3) 0.005(2) 0.007(2) -0.0065(19)
C2 0.012(2) 0.020(2) 0.026(2) 0.0028(18) 0.0038(18) -0.0040(17)
C3 0.010(2) 0.021(2) 0.021(2) 0.0032(18) 0.0018(17) 0.0001(16)
C4 0.011(2) 0.017(2) 0.017(2) 0.0044(16) 0.0016(17) -0.0005(16)
C5 0.011(2) 0.016(2) 0.017(2) 0.0038(16) 0.0008(17) -0.0033(16)
C6 0.0093(19) 0.017(2) 0.016(2) 0.0014(17) 0.0002(16) -0.0021(16)
C7 0.012(2) 0.015(2) 0.024(2) 0.0011(17) 0.0014(17) 0.0000(16)
C8 0.017(2) 0.016(2) 0.021(2) 0.0000(18) 0.0016(18) 0.0027(18)
C9 0.010(2) 0.015(2) 0.016(2) 0.0055(17) 0.0022(16) -0.0033(16)
C10 0.012(2) 0.017(2) 0.026(2) 0.0010(18) 0.0046(18) -0.0020(17)
C11 0.020(2) 0.014(2) 0.025(2) -0.0025(18) 0.0042(19) -0.0005(17)
C12 0.013(2) 0.015(2) 0.019(2) -0.0003(17) 0.0024(17) -0.0030(17)
C13 0.017(2) 0.016(2) 0.021(2) -0.0028(17) 0.0044(18) 0.0004(17)
C14 0.015(2) 0.016(2) 0.027(2) -0.0005(18) 0.0032(19) -0.0024(17)

_geom_special_details            
;
 All esds (except the esd in the dihedral angle between two l.s. planes)
 are estimated using the full covariance matrix.  The cell esds are taken
 into account individually in the estimation of esds in distances, angles
 and torsion angles; correlations between esds in cell parameters are only
 used when they are defined by crystal symmetry.  An approximate (isotropic)
 treatment of cell esds is used for estimating esds involving l.s. planes.
;

loop_
_geom_bond_atom_site_label_1
_geom_bond_atom_site_label_2
_geom_bond_distance
_geom_bond_site_symmetry_2
_geom_bond_publ_flag
Ni1 O4 2.010(3) 4_565 ?
Ni1 O5 2.071(3) 3_866 ?
Ni1 N1 2.077(3) 3_866 ?
Ni1 O7 2.097(4) . ?
Ni1 O1 2.119(3) . ?
Ni1 O6 2.128(3) 2_855 ?
Ni2 O2 2.021(3) . ?
Ni2 O2 2.021(3) 3_966 ?
Ni2 O9 2.071(5) 3_966 ?
Ni2 O9 2.071(5) . ?
Ni2 O8 2.081(7) . ?
Ni2 O8 2.081(7) 3_966 ?
Ni2 H8C 2.04(11) . ?
O1 C1 1.257(5) . ?
O2 C1 1.252(6) . ?
O3 C8 1.247(5) . ?
O4 C8 1.260(5) . ?
O4 Ni1 2.010(3) 4_566 ?
O5 C14 1.264(5) . ?
O5 Ni1 2.071(3) 3_866 ?
O6 C14 1.240(5) . ?
O6 Ni1 2.128(3) 2_845 ?
O7 H7A 0.839(19) . ?
O7 H7C 0.818(19) . ?
O8 H8A 0.833(10) . ?
O8 H8C 0.834(10) . ?
O9 H9A 0.833(10) . ?
O9 H9B 0.831(10) . ?
N1 C11 1.337(5) . ?
N1 C12 1.343(5) . ?
N1 Ni1 2.077(3) 3_866 ?
C1 C2 1.506(6) . ?
C2 C3 1.375(6) . ?
C2 C7 1.393(6) . ?
C3 C4 1.400(6) . ?
C3 H3A 0.9300 . ?
C4 C5 1.382(6) . ?
C4 C8 1.503(6) . ?
C5 C6 1.391(6) . ?
C5 H5A 0.9300 . ?
C6 C7 1.394(6) . ?
C6 C9 1.483(6) . ?
C7 H7B 0.9300 . ?
C9 C10 1.392(6) . ?
C9 C13 1.403(6) . ?
C10 C11 1.382(6) . ?
C10 H10A 0.9300 . ?
C11 H11A 0.9300 . ?
C12 C13 1.378(6) . ?
C12 C14 1.516(6) . ?
C13 H13A 0.9300 . ?

loop_
_geom_angle_atom_site_label_1
_geom_angle_atom_site_label_2
_geom_angle_atom_site_label_3
_geom_angle
_geom_angle_site_symmetry_1
_geom_angle_site_symmetry_3
_geom_angle_publ_flag
O4 Ni1 O5 171.84(12) 4_565 3_866 ?
O4 Ni1 N1 92.66(13) 4_565 3_866 ?
O5 Ni1 N1 79.83(12) 3_866 3_866 ?
O4 Ni1 O7 93.90(13) 4_565 . ?
O5 Ni1 O7 94.06(14) 3_866 . ?
N1 Ni1 O7 167.85(14) 3_866 . ?
O4 Ni1 O1 92.18(13) 4_565 . ?
O5 Ni1 O1 86.22(13) 3_866 . ?
N1 Ni1 O1 101.21(13) 3_866 . ?
O7 Ni1 O1 88.76(14) . . ?
O4 Ni1 O6 92.90(13) 4_565 2_855 ?
O5 Ni1 O6 89.31(13) 3_866 2_855 ?
N1 Ni1 O6 82.64(13) 3_866 2_855 ?
O7 Ni1 O6 86.82(14) . 2_855 ?
O1 Ni1 O6 173.47(12) . 2_855 ?
O2 Ni2 O2 180.0 . 3_966 ?
O2 Ni2 O9 92.83(17) . 3_966 ?
O2 Ni2 O9 87.17(17) 3_966 3_966 ?
O2 Ni2 O9 87.17(17) . . ?
O2 Ni2 O9 92.83(17) 3_966 . ?
O9 Ni2 O9 180.0(3) 3_966 . ?
O2 Ni2 O8 90.9(2) . . ?
O2 Ni2 O8 89.1(2) 3_966 . ?
O9 Ni2 O8 90.6(3) 3_966 . ?
O9 Ni2 O8 89.4(3) . . ?
O2 Ni2 O8 89.1(2) . 3_966 ?
O2 Ni2 O8 90.9(2) 3_966 3_966 ?
O9 Ni2 O8 89.4(3) 3_966 3_966 ?
O9 Ni2 O8 90.6(3) . 3_966 ?
O8 Ni2 O8 180.0 . 3_966 ?
O2 Ni2 H8C 99(2) . . ?
O2 Ni2 H8C 81(2) 3_966 . ?
O9 Ni2 H8C 68.4(11) 3_966 . ?
O9 Ni2 H8C 111.6(11) . . ?
O8 Ni2 H8C 23.3(5) . . ?
O8 Ni2 H8C 156.7(6) 3_966 . ?
C1 O1 Ni1 136.1(3) . . ?
C1 O2 Ni2 134.8(3) . . ?
C8 O4 Ni1 127.1(3) . 4_566 ?
C14 O5 Ni1 115.1(3) . 3_866 ?
C14 O6 Ni1 125.2(3) . 2_845 ?
Ni1 O7 H7A 97(4) . . ?
Ni1 O7 H7C 92(5) . . ?
H7A O7 H7C 115(3) . . ?
Ni2 O8 H8A 114(8) . . ?
Ni2 O8 H8C 75(8) . . ?
H8A O8 H8C 111.5(19) . . ?
Ni2 O9 H9A 86(7) . . ?
Ni2 O9 H9B 123(7) . . ?
H9A O9 H9B 112(2) . . ?
C11 N1 C12 117.3(3) . . ?
C11 N1 Ni1 129.3(3) . 3_866 ?
C12 N1 Ni1 112.3(3) . 3_866 ?
O2 C1 O1 124.7(4) . . ?
O2 C1 C2 114.7(4) . . ?
O1 C1 C2 120.6(4) . . ?
C3 C2 C7 120.2(4) . . ?
C3 C2 C1 119.4(4) . . ?
C7 C2 C1 120.4(4) . . ?
C2 C3 C4 120.3(4) . . ?
C2 C3 H3A 119.9 . . ?
C4 C3 H3A 119.9 . . ?
C5 C4 C3 118.9(4) . . ?
C5 C4 C8 120.0(4) . . ?
C3 C4 C8 121.1(4) . . ?
C4 C5 C6 121.7(4) . . ?
C4 C5 H5A 119.1 . . ?
C6 C5 H5A 119.1 . . ?
C5 C6 C7 118.5(4) . . ?
C5 C6 C9 119.9(4) . . ?
C7 C6 C9 121.6(4) . . ?
C2 C7 C6 120.4(4) . . ?
C2 C7 H7B 119.8 . . ?
C6 C7 H7B 119.8 . . ?
O3 C8 O4 125.0(4) . . ?
O3 C8 C4 119.5(4) . . ?
O4 C8 C4 115.5(4) . . ?
C10 C9 C13 116.0(4) . . ?
C10 C9 C6 123.2(4) . . ?
C13 C9 C6 120.8(4) . . ?
C11 C10 C9 120.2(4) . . ?
C11 C10 H10A 119.9 . . ?
C9 C10 H10A 119.9 . . ?
N1 C11 C10 123.2(4) . . ?
N1 C11 H11A 118.4 . . ?
C10 C11 H11A 118.4 . . ?
N1 C12 C13 122.8(4) . . ?
N1 C12 C14 115.5(3) . . ?
C13 C12 C14 121.7(4) . . ?
C12 C13 C9 120.3(4) . . ?
C12 C13 H13A 119.8 . . ?
C9 C13 H13A 119.8 . . ?
O6 C14 O5 126.0(4) . . ?
O6 C14 C12 117.4(4) . . ?
O5 C14 C12 116.6(4) . . ?

_refine_diff_density_max         0.996
_refine_diff_density_min         -0.540
_refine_diff_density_rms         0.103

_shelx_res_file                  
;

    3.res created by SHELXL-2014/7


TITL 2 in P2(1)/c
CELL 0.71073  16.6988  13.5097   7.1625  90.000 100.626  90.000
ZERR   2.00   0.0036   0.0031   0.0018   0.000   0.009   0.000
LATT  1
SYMM -X, 0.5+Y, 0.5-Z
SFAC C H N O Ni
UNIT 56 64 4 44 6
TEMP 25

L.S. 30
dfix 0.83 0.01 o8 h8a o8 h8c o9 h9a o9 h9b
dfix 1.38 0.01 h8a h8c h9a h9b
dfix 0.85 0.02 o7 h7a o7 h7c
dfix 1.38 0.02 h7a h7c
size 0.1 0.08 0.08
omit -3 50.02
acta
htab
BOND
bond $h
FMAP 2
PLAN 20

WGHT    0.059500    3.556100
FVAR       0.13054
NI1   5    1.715953    0.594977    0.178270    11.00000    0.01466    0.01314 =
         0.03218   -0.00012    0.00779    0.00024
NI2   5    2.000000    0.500000    0.500000    10.50000    0.01504    0.02549 =
         0.07289    0.01306    0.00605   -0.00371
O1    4    1.795083    0.546073    0.426997    11.00000    0.02128    0.02036 =
         0.04410    0.00686    0.00192   -0.00360
O2    4    1.893773    0.440094    0.541685    11.00000    0.01368    0.02941 =
         0.08976    0.02151    0.00950   -0.00428
O3    4    1.822124    0.081856    0.524245    11.00000    0.01946    0.02330 =
         0.06599    0.00812    0.01886    0.00432
O4    4    1.698694    0.043678    0.577164    11.00000    0.01737    0.01197 =
         0.04030    0.00414    0.00883   -0.00063
O5    4    1.277988    0.267280    0.692950    11.00000    0.01814    0.02015 =
         0.04683   -0.00647    0.01229   -0.00452
O6    4    1.354451    0.158113    0.571260    11.00000    0.01978    0.01737 =
         0.03910   -0.01181    0.00235   -0.00114
O7    4    1.818239    0.619654    0.053063    11.00000    0.02543    0.03515 =
         0.05440   -0.00318    0.01419   -0.00336
H7A   2    1.823057    0.561670    0.014844    11.00000   -1.50000
H7C   2    1.846728    0.632335    0.155989    11.00000   -1.50000
O8    4    1.977036    0.454263    0.217661    11.00000    0.04742    0.11901 =
         0.09217   -0.01170    0.01074   -0.02100
H8A   2    1.931980    0.426747    0.184635    11.00000   -1.50000
H8C   2    1.972793    0.515778    0.212445    11.00000   -1.50000
O9    4    2.053273    0.364066    0.577499    11.00000    0.04372    0.03367 =
         0.13878    0.01734   -0.00776   -0.00096
H9A   2    2.039712    0.348599    0.463455    11.00000   -1.50000
H9B   2    2.034929    0.324881    0.648614    11.00000   -1.50000
O10   4    1.134236    0.328752    0.275873    11.00000    0.41367    0.28528 =
         0.53551   -0.13137   -0.05941    0.10598
O11   4    1.021461    0.813158    0.599323    11.00000    0.13042    0.10680 =
         0.13167   -0.05402    0.03146   -0.01275
N1    3    1.395149    0.403307    0.730778    11.00000    0.01330    0.01141 =
         0.02251   -0.00158    0.00654   -0.00040
C1    1    1.820255    0.463885    0.496660    11.00000    0.01554    0.02402 =
         0.03762    0.00455    0.00737   -0.00649
C2    1    1.760998    0.384551    0.529131    11.00000    0.01160    0.01969 =
         0.02643    0.00282    0.00382   -0.00398
C3    1    1.783677    0.286785    0.526198    11.00000    0.00966    0.02141 =
         0.02089    0.00323    0.00182    0.00014
AFIX  43
H3A   2    1.835626    0.270401    0.506891    11.00000   -1.20000
AFIX   0
C4    1    1.728883    0.211806    0.552159    11.00000    0.01148    0.01663 =
         0.01734    0.00444    0.00157   -0.00048
C5    1    1.653013    0.237903    0.587183    11.00000    0.01132    0.01575 =
         0.01738    0.00380    0.00083   -0.00331
AFIX  43
H5A   2    1.616506    0.188316    0.604859    11.00000   -1.20000
AFIX   0
C6    1    1.629813    0.336394    0.596695    11.00000    0.00931    0.01744 =
         0.01596    0.00138    0.00016   -0.00207
C7    1    1.684379    0.409858    0.565056    11.00000    0.01220    0.01491 =
         0.02364    0.00106    0.00140   -0.00004
AFIX  43
H7B   2    1.669568    0.476123    0.567940    11.00000   -1.20000
AFIX   0
C8    1    1.752659    0.104534    0.550422    11.00000    0.01716    0.01572 =
         0.02139   -0.00001    0.00158    0.00273
C9    1    1.549090    0.361140    0.642545    11.00000    0.00996    0.01528 =
         0.01603    0.00550    0.00218   -0.00335
C10   1    1.532443    0.450873    0.722934    11.00000    0.01217    0.01693 =
         0.02629    0.00096    0.00463   -0.00201
AFIX  43
H10A  2    1.573072    0.498546    0.750700    11.00000   -1.20000
AFIX   0
C11   1    1.455778    0.469384    0.761637    11.00000    0.02032    0.01417 =
         0.02527   -0.00252    0.00421   -0.00052
AFIX  43
H11A  2    1.445862    0.530771    0.811565    11.00000   -1.20000
AFIX   0
C12   1    1.411040    0.315017    0.659388    11.00000    0.01347    0.01530 =
         0.01946   -0.00029    0.00237   -0.00303
C13   1    1.485026    0.292449    0.610828    11.00000    0.01743    0.01650 =
         0.02088   -0.00281    0.00437    0.00044
AFIX  43
H13A  2    1.492524    0.231353    0.556741    11.00000   -1.20000
AFIX   0
C14   1    1.342251    0.240290    0.637755    11.00000    0.01511    0.01616 =
         0.02665   -0.00049    0.00320   -0.00239

HKLF 4

REM  2 in P2(1)/c
REM R1 =  0.0444 for    2185 Fo > 4sig(Fo)  and  0.0649 for all    2805 data
REM    268 parameters refined using      9 restraints

END

WGHT      0.0592      3.5889

REM Instructions for potential hydrogen bonds
EQIV $1 x, -y+1/2, z-1/2
HTAB O7 O3_$1
HTAB O7 O1
EQIV $2 -x+4, -y+1, -z+1
HTAB O7 O9_$2
HTAB O8 O3_$1
HTAB O9 O8
EQIV $3 x+1, y, z
HTAB O9 O10_$3
EQIV $4 -x+3, -y+1, -z+1
HTAB O9 O11_$4
EQIV $5 -x+3, y-1/2, -z+3/2
HTAB O9 O11_$5

REM Highest difference peak  0.996,  deepest hole -0.540,  1-sigma level  0.103
Q1    1   1.8195  0.5472  0.5573  11.00000  0.05    0.48
Q2    1   1.6566  0.3659  0.5916  11.00000  0.05    0.38
Q3    1   2.1197  0.3612  0.5357  11.00000  0.05    0.37
Q4    1   1.5177  0.3254  0.6591  11.00000  0.05    0.37
Q5    1   1.5975  0.3426  0.6278  11.00000  0.05    0.37
Q6    1   1.7418  0.1575  0.5640  11.00000  0.05    0.36
Q7    1   1.6984  0.2234  0.6189  11.00000  0.05    0.34
Q8    1   1.3128  0.1384  0.5704  11.00000  0.05    0.34
Q9    1   1.7551  0.2422  0.5648  11.00000  0.05    0.34
Q10   1   1.7437  0.5638  0.2794  11.00000  0.05    0.33
Q11   1   1.8012  0.6889 -0.0464  11.00000  0.05    0.33
Q12   1   1.7244  0.3903  0.5877  11.00000  0.05    0.33
Q13   1   1.7852  0.4194  0.5249  11.00000  0.05    0.33
Q14   1   1.0230  0.8695  0.4594  11.00000  0.05    0.33
Q15   1   2.0199  0.4349  0.4010  11.00000  0.05    0.32
Q16   1   0.9850  0.8155  0.5380  11.00000  0.05    0.32
Q17   1   1.7197  0.4000  0.5349  11.00000  0.05    0.32
Q18   1   1.3810  0.2795  0.6611  11.00000  0.05    0.31
Q19   1   1.6398  0.2927  0.6029  11.00000  0.05    0.31
Q20   1   1.0558  0.8590  0.6353  11.00000  0.05    0.31
;
_shelx_res_checksum              3297
